# Supplementary material for: The metabolically protective energy expenditure increase of Pik3r1-related insulin resistance is not explained by Ucp1-mediated thermogenesis
Source: Am J Physiol Endocrinol Metab. Author manuscript; Available in PMC 2025 Jul 5. (PMC7617857; doi:10.1152/ajpendo.00449.2024)
Supplement: Supplemental Material [file EMS206262-supplement-Supplemental_Material.zip]

Archive with 1 entries (1 files):
- Luijten_et_al_Supplementary_Material.pdf
